# Supplementary material for: Protein–protein interaction network module changes associated with the vertebrate fin-to-limb transition
Source: Sci Rep. 2023 Dec 18;13:22594. doi: 10.1038/s41598-023-50050-2 (PMC10730527; doi:10.1038/s41598-023-50050-2)
Supplement: Supplementary file 4 — Supplementary Information 2. [file 41598_2023_50050_MOESM4_ESM.zip]

Archive with 1 entries (1 files):
- Supplementary file S2.cys
