# Supplementary material for: Protein–protein interaction network module changes associated with the vertebrate fin-to-limb transition
Source: Sci Rep. 2023 Dec 18;13:22594. doi: 10.1038/s41598-023-50050-2 (PMC10730527; doi:10.1038/s41598-023-50050-2)
Supplement: Supplementary file 5 — Supplementary Information 3. [file 41598_2023_50050_MOESM5_ESM.zip]

Archive with 3 entries (2 files):
- Supplementary file S3.cys
- __MACOSX/
- __MACOSX/._Supplementary file S3.cys
