# Supplementary material for: Protein–protein interaction network module changes associated with the vertebrate fin-to-limb transition
Source: Sci Rep. 2023 Dec 18;13:22594. doi: 10.1038/s41598-023-50050-2 (PMC10730527; doi:10.1038/s41598-023-50050-2)
Supplement: Supplementary file 10 — Supplementary Information 8. [file 41598_2023_50050_MOESM10_ESM.xlsx]

## Sheet: Supplementary File S8
Protein name	MGI identifier	Annotation type	Module-specific or common status	Weighted-degree	Rank
trp53	mgi:98834	direct annotation to the hindlimb	common	82.9324	1
hras	mgi:96224	predicted	common	72.8342	2
ctnnb1	mgi:88276	direct annotation to the hindlimb	common	72.1808	3
mapk14	mgi:1346865	direct annotation to the hindlimb	common	71.7856	4
kras	mgi:96680	predicted	common	70.7748	5
src	mgi:98397	direct annotation to the hindlimb	common	70.3811	6
myc	mgi:97250	predicted	module-specific	66.8072	7
tnf	mgi:104798	direct annotation to the hindlimb	module-specific	65.6905	8
fos	mgi:95574	predicted	module-specific	64.7904	9
bmp4	mgi:88180	direct annotation to the hindlimb	common	63.9989	10
lepr	mgi:104993	direct annotation to the hindlimb	module-specific	63.4939	11
il6	mgi:96559	direct annotation to the hindlimb	module-specific	62.6003	12
runx2	mgi:99829	direct annotation to the hindlimb	module-specific	61.843	13
smad4	mgi:894293	direct annotation to the hindlimb	module-specific	58.2585	14
tgfb1	mgi:98725	predicted	module-specific	54.2763	15
fgfr1	mgi:95522	direct annotation to the hindlimb	common	53.223	16
igf1	mgi:96432	predicted	module-specific	52.9341	17
esr1	mgi:1352467	direct annotation to the hindlimb	module-specific	52.2754	18
fgf2	mgi:95516	predicted	module-specific	51.2651	19
vegfa	mgi:103178	annotated to a part or bud	common	50.7476	20
mmp9	mgi:97011	direct annotation to the hindlimb	module-specific	49.7613	21
smad3	mgi:1201674	annotated to a part or bud	common	49.4434	22
casp3	mgi:107739	predicted	common	49.0774	23
fgfr2	mgi:95523	direct annotation to the hindlimb	common	48.7644	24
itgb1	mgi:96610	direct annotation to the hindlimb	module-specific	48.3952	25
bmp7	mgi:103302	predicted	common	48.2316	26
wnt5a	mgi:98958	predicted	module-specific	48.1588	27
fgfr3	mgi:95524	direct annotation to the hindlimb	module-specific	48.0184	28
fgf8	mgi:99604	direct annotation to the hindlimb	common	46.6654	29
smad2	mgi:108051	predicted	common	45.6514	30
pdgfra	mgi:97530	predicted	module-specific	45.2074	31
bmp2	mgi:88177	predicted	common	45.0361	32
shh	mgi:98297	direct annotation to the hindlimb	common	44.4006	33
sox9	mgi:98371	direct annotation to the hindlimb	module-specific	43.7136	34
pten	mgi:109583	annotated to a part or bud	common	43.6208	35
col1a1	mgi:88467	direct annotation to the hindlimb	common	43.3734	36
col2a1	mgi:88452	direct annotation to the hindlimb	common	43.3479	37
gli2	mgi:95728	direct annotation to the hindlimb	common	42.8396	38
wnt3a	mgi:98956	direct annotation to the hindlimb	common	42.6564	39
lrrk1	mgi:2142227	direct annotation to the hindlimb	module-specific	42.2122	40
il10	mgi:96537	direct annotation to the hindlimb	module-specific	41.3969	41
il4	mgi:96556	direct annotation to the hindlimb	module-specific	41.1804	42
lep	mgi:104663	direct annotation to the hindlimb	module-specific	40.6877	43
pthlh	mgi:97800	direct annotation to the hindlimb	module-specific	40.5325	44
tnfsf11	mgi:1100089	direct annotation to the hindlimb	module-specific	40.3085	45
nog	mgi:104327	predicted	module-specific	39.7063	46
notch2	mgi:97364	direct annotation to the hindlimb	common	39.0854	47
ptch1	mgi:105373	predicted	common	38.8191	48
mtor	mgi:1928394	annotated to a part or bud	common	38.6216	49
egr1	mgi:95295	direct annotation to the hindlimb	module-specific	38.4933	50
cd44	mgi:88338	direct annotation to the hindlimb	module-specific	38.3765	51
gli3	mgi:95729	direct annotation to the hindlimb	common	38.3084	52
lef1	mgi:96770	predicted	common	36.7074	53
fgf9	mgi:104723	direct annotation to the hindlimb	module-specific	36.6167	54
inhba	mgi:96570	annotated to a part or bud	module-specific	36.5519	55
smarca4	mgi:88192	direct annotation to the hindlimb	common	36.4034	56
tgfb2	mgi:98726	direct annotation to the hindlimb	module-specific	36.2305	57
ctgf	mgi:95537	direct annotation to the hindlimb	module-specific	36.2081	58
csf1	mgi:1339753	direct annotation to the hindlimb	module-specific	35.9696	59
wnt1	mgi:98953	predicted	module-specific	35.9468	60
bmpr1a	mgi:1338938	direct annotation to the hindlimb	common	35.5242	61
wnt4	mgi:98957	predicted	common	35.4014	62
mmp2	mgi:97009	predicted	module-specific	35.3982	63
met	mgi:96969	direct annotation to the hindlimb	common	34.8637	64
atp7a	mgi:99400	direct annotation to the hindlimb	module-specific	34.7158	65
smo	mgi:108075	direct annotation to the hindlimb	common	34.086	66
fgf10	mgi:1099809	direct annotation to the hindlimb	common	33.825	67
ihh	mgi:96533	direct annotation to the hindlimb	common	33.7444	68
igf2	mgi:96434	direct annotation to the hindlimb	module-specific	33.6991	69
spp1	mgi:98389	predicted	module-specific	33.6944	70
ptpn11	mgi:99511	direct annotation to the hindlimb	module-specific	33.6916	71
stat1	mgi:103063	direct annotation to the hindlimb	common	33.3038	72
dcn	mgi:94872	predicted	module-specific	33.002	73
hgf	mgi:96079	annotated to a part or bud	module-specific	32.123	74
wnt7a	mgi:98961	direct annotation to the hindlimb	module-specific	31.387	75
pax3	mgi:97487	direct annotation to the hindlimb	common	31.1909	76
mmp14	mgi:101900	predicted	module-specific	30.9303	77
nos3	mgi:97362	direct annotation to the hindlimb	module-specific	30.8665	78
msx2	mgi:97169	direct annotation to the hindlimb	module-specific	30.1834	79
ripk4	mgi:1919638	direct annotation to the hindlimb	module-specific	30.1765	80
chrd	mgi:1313268	predicted	module-specific	29.8136	81
pth	mgi:97799	annotated to a part or bud	module-specific	29.5731	82
col1a2	mgi:88468	direct annotation to the hindlimb	common	28.4794	83
gja1	mgi:95713	predicted	common	28.3709	84
chpf	mgi:106576	direct annotation to the hindlimb	module-specific	27.8601	85
fst	mgi:95586	annotated to a part or bud	common	27.0851	86
pgr	mgi:97567	direct annotation to the hindlimb	module-specific	26.9006	87
msx1	mgi:97168	predicted	common	26.6468	88
bgn	mgi:88158	direct annotation to the hindlimb	module-specific	26.5519	89
sparc	mgi:98373	direct annotation to the hindlimb	module-specific	26.0103	90
mmp13	mgi:1340026	direct annotation to the hindlimb	module-specific	25.9965	91
axin1	mgi:1096327	direct annotation to the hindlimb	module-specific	25.9798	92
twist1	mgi:98872	predicted	module-specific	25.5266	93
sirt1	mgi:2135607	annotated to a part or bud	common	25.4897	94
tnfrsf11b	mgi:109587	direct annotation to the hindlimb	module-specific	25.4219	95
acvr1	mgi:87911	direct annotation to the hindlimb	module-specific	25.4178	96
irs1	mgi:99454	direct annotation to the hindlimb	module-specific	24.9544	97
rgsc216	mgi:3798992	direct annotation to the hindlimb	module-specific	24.941	98
bglap	mgi:88156	predicted	module-specific	24.8621	99
bglap2	mgi:88157	predicted	module-specific	24.8447	100
hand2	mgi:103580	direct annotation to the hindlimb	common	24.7719	101
fgf4	mgi:95518	annotated to a part or bud	common	24.3609	102
rac1	mgi:97845	direct annotation to the hindlimb	common	24.2559	103
isl1	mgi:101791	direct annotation to the hindlimb	module-specific	24.2469	104
timp1	mgi:98752	direct annotation to the hindlimb	module-specific	24.0549	105
esr2	mgi:109392	direct annotation to the hindlimb	module-specific	23.9086	106
fgf18	mgi:1277980	direct annotation to the hindlimb	module-specific	23.6178	107
dkk1	mgi:1329040	direct annotation to the hindlimb	module-specific	23.591	108
bmp5	mgi:88181	direct annotation to the hindlimb	module-specific	23.5863	109
ret	mgi:97902	annotated to a part or bud	common	23.5326	110
fosl1	mgi:107179	direct annotation to the hindlimb	module-specific	23.38	111
lrp6	mgi:1298218	direct annotation to the hindlimb	module-specific	23.0847	112
fgf23	mgi:1891427	direct annotation to the hindlimb	module-specific	22.9647	113
mef2c	mgi:99458	direct annotation to the hindlimb	module-specific	22.8842	114
thbs1	mgi:98737	direct annotation to the hindlimb	module-specific	22.6683	115
nfatc1	mgi:102469	direct annotation to the hindlimb	module-specific	22.5877	116
col10a1	mgi:88445	direct annotation to the hindlimb	module-specific	22.2115	117
epo	mgi:95407	direct annotation to the hindlimb	module-specific	21.7679	118
sp7	mgi:2153568	predicted	module-specific	21.0093	119
traf6	mgi:108072	direct annotation to the hindlimb	module-specific	20.9848	120
dlx5	mgi:101926	direct annotation to the hindlimb	module-specific	20.9327	121
ctsk	mgi:107823	direct annotation to the hindlimb	module-specific	20.8511	122
gdf5	mgi:95688	direct annotation to the hindlimb	module-specific	20.8219	123
ascc3	mgi:1925237	direct annotation to the hindlimb	module-specific	20.6492	124
dmd	mgi:94909	annotated to a part or bud	module-specific	20.5899	125
apc	mgi:88039	direct annotation to the hindlimb	module-specific	20.416	126
lmna	mgi:96794	annotated to a part or bud	module-specific	20.2795	127
kl	mgi:1101771	direct annotation to the hindlimb	module-specific	20.0875	128
prrx1	mgi:97712	direct annotation to the hindlimb	module-specific	20.0759	129
gsc	mgi:95841	direct annotation to the hindlimb	module-specific	20.037	130
bmpr1b	mgi:107191	annotated to a part or bud	common	20.0326	131
lmblgq5	mgi:3042423	direct annotation to the hindlimb	module-specific	19.8998	132
prkg2	mgi:108173	direct annotation to the hindlimb	module-specific	19.7076	133
fmgty6	mgi:3512919	direct annotation to the hindlimb	module-specific	19.6923	134
fcsa4	mgi:2668938	direct annotation to the hindlimb	module-specific	19.6923	134
fcsa2	mgi:2668936	direct annotation to the hindlimb	module-specific	19.6923	134
fcsa3	mgi:2668937	direct annotation to the hindlimb	module-specific	19.6923	134
fmgty11	mgi:3512950	direct annotation to the hindlimb	module-specific	19.6923	134
fmgty7	mgi:3512922	direct annotation to the hindlimb	module-specific	19.6923	134
m10.17.7djba	mgi:4829475	direct annotation to the hindlimb	module-specific	19.6923	140
pstc6	mgi:3699721	direct annotation to the hindlimb	module-specific	19.6923	140
mskt8	mgi:3663609	direct annotation to the hindlimb	module-specific	19.6923	140
mskt9	mgi:3663610	direct annotation to the hindlimb	module-specific	19.6923	140
fmgty3	mgi:3512801	direct annotation to the hindlimb	module-specific	19.6923	140
fcsa5	mgi:2668939	direct annotation to the hindlimb	module-specific	19.6923	140
fmgty5	mgi:3512918	direct annotation to the hindlimb	module-specific	19.6923	140
fmgty4	mgi:3512916	direct annotation to the hindlimb	module-specific	19.6923	140
fembm4	mgi:2154762	direct annotation to the hindlimb	module-specific	19.6923	140
fembm3	mgi:2154761	direct annotation to the hindlimb	module-specific	19.6923	140
fembm1	mgi:2154759	direct annotation to the hindlimb	module-specific	19.6923	140
feml1	mgi:1933827	direct annotation to the hindlimb	module-specific	19.6923	140
feml4	mgi:3698549	direct annotation to the hindlimb	module-specific	19.6923	140
fmgty12	mgi:3512951	direct annotation to the hindlimb	module-specific	19.6923	140
fcsa6	mgi:2668940	direct annotation to the hindlimb	module-specific	19.6923	140
fembm5	mgi:2154763	direct annotation to the hindlimb	module-specific	19.6923	140
fmgty8	mgi:3512925	direct annotation to the hindlimb	module-specific	19.6923	140
fcsa7	mgi:2668941	direct annotation to the hindlimb	module-specific	19.6923	140
fcsa1	mgi:2668935	direct annotation to the hindlimb	module-specific	19.6923	140
fmgty13	mgi:3512952	direct annotation to the hindlimb	module-specific	19.6923	140
fmgty10	mgi:3512930	direct annotation to the hindlimb	module-specific	19.6923	140
fmgty14	mgi:3512953	direct annotation to the hindlimb	module-specific	19.6923	140
fmgty2	mgi:3512799	direct annotation to the hindlimb	module-specific	19.6923	140
twl	mgi:1890571	direct annotation to the hindlimb	module-specific	19.5631	163
mskt6	mgi:3663607	direct annotation to the hindlimb	module-specific	19.3611	164
mskt7	mgi:3663608	direct annotation to the hindlimb	module-specific	19.3611	164
mskt3	mgi:3663604	direct annotation to the hindlimb	module-specific	19.3611	164
mskt1	mgi:3663602	direct annotation to the hindlimb	module-specific	19.3611	164
m14104asr	mgi:3819960	direct annotation to the hindlimb	module-specific	19.3611	164
egr2	mgi:95296	direct annotation to the hindlimb	module-specific	19.3103	169
foxc1	mgi:1347466	direct annotation to the hindlimb	module-specific	19.2513	170
chuk	mgi:99484	direct annotation to the hindlimb	module-specific	19.2276	171
ankib1	mgi:1918047	direct annotation to the hindlimb	module-specific	19.1416	172
socs2	mgi:1201787	direct annotation to the hindlimb	module-specific	19.0889	173
tba	mgi:98490	direct annotation to the hindlimb	module-specific	19.0612	174
med25	mgi:1922863	direct annotation to the hindlimb	module-specific	18.9822	175
pth1r	mgi:97801	direct annotation to the hindlimb	module-specific	18.9293	176
lmblgq4	mgi:3042422	direct annotation to the hindlimb	module-specific	18.8336	177
sod2	mgi:98352	annotated to a part or bud	common	18.8196	178
ibsp	mgi:96389	direct annotation to the hindlimb	module-specific	18.7584	179
mstn	mgi:95691	direct annotation to the hindlimb	module-specific	18.7437	180
adamtsl5	mgi:1913798	direct annotation to the hindlimb	module-specific	18.7424	181
prpsap2	mgi:2384838	direct annotation to the hindlimb	module-specific	18.6993	182
bntq1	mgi:3578872	direct annotation to the hindlimb	module-specific	18.5865	183
fbxl22	mgi:1921415	direct annotation to the hindlimb	module-specific	18.5801	184
atxn7l3	mgi:3036270	direct annotation to the hindlimb	module-specific	18.5423	185
stxbp5l	mgi:2443815	direct annotation to the hindlimb	module-specific	18.4518	186
dicer1	mgi:2177178	direct annotation to the hindlimb	common	18.3287	187
postn	mgi:1926321	direct annotation to the hindlimb	module-specific	18.2006	188
m6.5.5djba	mgi:4829497	direct annotation to the hindlimb	module-specific	18.0941	189
m5.37.5djba	mgi:4829493	direct annotation to the hindlimb	module-specific	18.0941	189
grem1	mgi:1344337	direct annotation to the hindlimb	module-specific	17.7806	191
foxc2	mgi:1347481	predicted	module-specific	17.4167	192
wnt5b	mgi:98959	direct annotation to the hindlimb	module-specific	17.3859	193
ggt1	mgi:95706	direct annotation to the hindlimb	module-specific	16.7084	194
sost	mgi:1921749	direct annotation to the hindlimb	module-specific	16.6778	195
wnt3	mgi:98955	direct annotation to the hindlimb	module-specific	16.558	196
ror2	mgi:1347521	direct annotation to the hindlimb	module-specific	16.0608	197
lmblgq1	mgi:3042419	direct annotation to the hindlimb	module-specific	16.0103	198
lmblgq6	mgi:3042424	direct annotation to the hindlimb	module-specific	16.0103	198
lmblgq3	mgi:3042421	direct annotation to the hindlimb	module-specific	16.0103	198
thbs3	mgi:98739	direct annotation to the hindlimb	module-specific	16.0058	201
vdr	mgi:103076	direct annotation to the hindlimb	common	15.8149	202
ghr	mgi:95708	direct annotation to the hindlimb	module-specific	15.7841	203
pcsk5	mgi:97515	direct annotation to the hindlimb	module-specific	15.7686	204
junb	mgi:96647	direct annotation to the hindlimb	common	15.5932	205
serpinh1	mgi:88283	direct annotation to the hindlimb	module-specific	15.4999	206
nkx3-2	mgi:108015	predicted	module-specific	15.3314	207
itgav	mgi:96608	direct annotation to the hindlimb	module-specific	15.3017	208
psen1	mgi:1202717	direct annotation to the hindlimb	module-specific	15.1617	209
adam17	mgi:1096335	direct annotation to the hindlimb	module-specific	15.105	210
sfrp2	mgi:108078	annotated to a part or bud	module-specific	14.9536	211
fras1	mgi:2385368	annotated to a part or bud	common	14.535	212
zic3	mgi:106676	annotated to a part or bud	module-specific	14.5206	213
ppargc1a	mgi:1342774	annotated to a part or bud	module-specific	14.4169	214
col11a1	mgi:88446	direct annotation to the hindlimb	common	14.3918	215
tbx3	mgi:98495	direct annotation to the hindlimb	module-specific	14.3534	216
des	mgi:94885	annotated to a part or bud	common	14.3164	217
epyc	mgi:107942	direct annotation to the hindlimb	module-specific	14.194	218
sp3	mgi:1277166	annotated to a part or bud	module-specific	14.187	219
hspg2	mgi:96257	direct annotation to the hindlimb	common	14.1006	220
gnas	mgi:95777	direct annotation to the hindlimb	module-specific	14.0574	221
il15	mgi:103014	annotated to a part or bud	module-specific	13.9009	222
ptpn2	mgi:97806	direct annotation to the hindlimb	module-specific	13.8996	223
ncor1	mgi:1349717	annotated to a part or bud	module-specific	13.8226	224
pik3c3	mgi:2445019	annotated to a part or bud	module-specific	13.4122	225
wnt10a	mgi:108071	direct annotation to the hindlimb	module-specific	13.4016	226
itga10	mgi:2153482	direct annotation to the hindlimb	module-specific	13.3259	227
trp63	mgi:1330810	direct annotation to the hindlimb	module-specific	13.314	228
en1	mgi:95389	direct annotation to the hindlimb	module-specific	13.3101	229
acan	mgi:99602	direct annotation to the hindlimb	module-specific	13.0754	230
rps6kb1	mgi:1270849	annotated to a part or bud	module-specific	13.038	231
alx4	mgi:108359	direct annotation to the hindlimb	module-specific	12.8265	232
thra	mgi:98742	direct annotation to the hindlimb	module-specific	12.8086	233
comp	mgi:88469	direct annotation to the hindlimb	module-specific	12.7161	234
igfbp3	mgi:96438	direct annotation to the hindlimb	module-specific	12.5318	235
chd7	mgi:2444748	direct annotation to the hindlimb	module-specific	12.4757	236
runx3	mgi:102672	direct annotation to the hindlimb	module-specific	12.4566	237
phex	mgi:107489	direct annotation to the hindlimb	module-specific	12.4307	238
fbn1	mgi:95489	direct annotation to the hindlimb	module-specific	12.4162	239
sod1	mgi:98351	annotated to a part or bud	module-specific	12.3539	240
cyp27b1	mgi:1098274	direct annotation to the hindlimb	module-specific	12.2285	241
cdx2	mgi:88361	direct annotation to the hindlimb	module-specific	12.1336	242
fmgty1	mgi:3512789	direct annotation to the hindlimb	module-specific	12.1194	243
fmgty9	mgi:3512926	direct annotation to the hindlimb	module-specific	12.1194	244
cnn1	mgi:104979	direct annotation to the hindlimb	module-specific	12.0582	245
cd86	mgi:101773	annotated to a part or bud	module-specific	11.8673	246
feml3	mgi:1933829	direct annotation to the hindlimb	module-specific	11.7794	247
feml2	mgi:1933828	direct annotation to the hindlimb	module-specific	11.7794	248
pax8	mgi:97492	direct annotation to the hindlimb	module-specific	11.7535	249
itga7	mgi:102700	annotated to a part or bud	module-specific	11.4969	250
il7	mgi:96561	annotated to a part or bud	module-specific	11.3448	251
fzd3	mgi:108476	direct annotation to the hindlimb	module-specific	11.2712	252
sspn	mgi:1353511	annotated to a part or bud	module-specific	10.9078	253
lta	mgi:104797	direct annotation to the hindlimb	module-specific	10.8115	254
lrp5	mgi:1278315	direct annotation to the hindlimb	module-specific	10.6741	255
irak3	mgi:1921164	direct annotation to the hindlimb	module-specific	10.5896	256
gpr87	mgi:1934133	direct annotation to the hindlimb	module-specific	10.5421	257
pkdcc	mgi:2147077	direct annotation to the hindlimb	module-specific	10.4771	258
tbx4	mgi:102556	direct annotation to the hindlimb	common	10.3871	259
cdkn2a	mgi:104738	annotated to a part or bud	module-specific	10.2477	260
fshr	mgi:95583	direct annotation to the hindlimb	module-specific	10.1858	261
calcr	mgi:101950	direct annotation to the hindlimb	module-specific	10.1355	262
aldh1a2	mgi:107928	annotated to a part or bud	common	9.8933	263
npr2	mgi:97372	direct annotation to the hindlimb	module-specific	9.8531	264
ttn	mgi:98864	annotated to a part or bud	module-specific	9.7859	265
t	mgi:98472	annotated to a part or bud	module-specific	9.5771	266
pitx1	mgi:107374	direct annotation to the hindlimb	common	9.5149	267
cav3	mgi:107570	annotated to a part or bud	module-specific	9.3602	268
acp5	mgi:87883	direct annotation to the hindlimb	module-specific	9.2309	269
mbp	mgi:96925	annotated to a part or bud	module-specific	9.2208	270
lmx1b	mgi:1100513	annotated to a part or bud	common	9.1733	271
hoxd13	mgi:96205	annotated to a part or bud	module-specific	9.1552	272
eif2ak3	mgi:1341830	direct annotation to the hindlimb	module-specific	9.1504	273
rhobtb3	mgi:1920546	annotated to a part or bud	module-specific	9.1201	274
dlx6	mgi:101927	direct annotation to the hindlimb	module-specific	9.0895	275
ift88	mgi:98715	annotated to a part or bud	module-specific	8.9916	276
sfrp4	mgi:892010	direct annotation to the hindlimb	module-specific	8.9538	277
skmw11	mgi:3510245	annotated to a part or bud	module-specific	8.9247	278
hapln1	mgi:1337006	predicted	module-specific	8.9023	279
tshr	mgi:98849	direct annotation to the hindlimb	module-specific	8.8908	280
frzb	mgi:892032	direct annotation to the hindlimb	module-specific	8.7434	281
tgfbr3	mgi:104637	direct annotation to the hindlimb	module-specific	8.7411	282
gdf11	mgi:1338027	direct annotation to the hindlimb	common	8.6569	283
hells	mgi:106209	direct annotation to the hindlimb	module-specific	8.6169	284
zic2	mgi:106679	annotated to a part or bud	module-specific	8.353	285
ahsg	mgi:107189	direct annotation to the hindlimb	module-specific	8.3335	286
abhd8	mgi:1918946	direct annotation to the hindlimb	module-specific	8.294	287
mb	mgi:96922	annotated to a part or bud	module-specific	8.2565	288
fstl1	mgi:102793	direct annotation to the hindlimb	module-specific	8.2379	289
ocln	mgi:106183	direct annotation to the hindlimb	module-specific	8.1682	290
tg	mgi:98733	direct annotation to the hindlimb	module-specific	8.1061	291
agrn	mgi:87961	direct annotation to the hindlimb	module-specific	8.0809	292
gper1	mgi:1924104	direct annotation to the hindlimb	module-specific	7.9861	293
rnd3	mgi:1921444	annotated to a part or bud	module-specific	7.9596	294
mecom	mgi:95457	annotated to a part or bud	module-specific	7.9096	295
il6st	mgi:96560	direct annotation to the hindlimb	module-specific	7.9063	296
col9a2	mgi:88466	direct annotation to the hindlimb	module-specific	7.8827	297
csgalnact1	mgi:2442354	direct annotation to the hindlimb	module-specific	7.8773	298
lamc1	mgi:99914	direct annotation to the hindlimb	common	7.8573	299
fgf21	mgi:1861377	direct annotation to the hindlimb	module-specific	7.766	300
ryk	mgi:101766	direct annotation to the hindlimb	module-specific	7.71	301
col9a1	mgi:88465	direct annotation to the hindlimb	module-specific	7.5517	302
drd2	mgi:94924	direct annotation to the hindlimb	module-specific	7.5073	303
skmw6	mgi:3510239	annotated to a part or bud	module-specific	7.493	304
pcolce	mgi:105099	direct annotation to the hindlimb	module-specific	7.4857	305
sgca	mgi:894698	annotated to a part or bud	module-specific	7.433	306
flnb	mgi:2446089	direct annotation to the hindlimb	module-specific	7.3868	307
matn3	mgi:1328350	direct annotation to the hindlimb	module-specific	7.3714	308
wfikkn2	mgi:2669209	annotated to a part or bud	module-specific	7.211	309
limk2	mgi:1197517	direct annotation to the hindlimb	module-specific	7.1629	310
wbscr17	mgi:2137594	direct annotation to the hindlimb	module-specific	7.1204	311
map3k14	mgi:1858204	annotated to a part or bud	common	7.1186	312
capn3	mgi:107437	annotated to a part or bud	module-specific	7.05	313
tch	mgi:98513	direct annotation to the hindlimb	module-specific	7.0402	314
drg2	mgi:1342307	direct annotation to the hindlimb	module-specific	6.9735	315
zeb1	mgi:1344313	direct annotation to the hindlimb	module-specific	6.9508	316
flnc	mgi:95557	annotated to a part or bud	module-specific	6.9482	317
nfxl1	mgi:1923646	direct annotation to the hindlimb	module-specific	6.9165	318
skmw8	mgi:3510241	annotated to a part or bud	module-specific	6.8941	319
hoxd12	mgi:96204	direct annotation to the hindlimb	module-specific	6.857	320
mindy1	mgi:1922257	direct annotation to the hindlimb	module-specific	6.8491	321
zbtb16	mgi:103222	direct annotation to the hindlimb	module-specific	6.8396	322
pacs2	mgi:1924399	direct annotation to the hindlimb	module-specific	6.8007	323
ppib	mgi:97750	direct annotation to the hindlimb	module-specific	6.7045	324
wls	mgi:1915401	direct annotation to the hindlimb	module-specific	6.5887	325
ift172	mgi:2682064	direct annotation to the hindlimb	module-specific	6.5453	326
jdp2	mgi:1932093	direct annotation to the hindlimb	module-specific	6.5135	327
skmw1	mgi:3036182	annotated to a part or bud	module-specific	6.5012	328
skmw9	mgi:3510243	annotated to a part or bud	module-specific	6.5012	328
skmw15	mgi:3640573	annotated to a part or bud	module-specific	6.5012	328
skmw12	mgi:3640570	annotated to a part or bud	module-specific	6.5012	328
skmw10	mgi:3510244	annotated to a part or bud	module-specific	6.5012	328
tg(msx2-en1)86alj	mgi:4834773	direct annotation to the hindlimb	module-specific	6.4971	333
skmw18	mgi:3640576	annotated to a part or bud	module-specific	6.4968	334
skmw16	mgi:3640574	annotated to a part or bud	module-specific	6.4968	334
skmw14	mgi:3640572	annotated to a part or bud	module-specific	6.4968	334
sgcg	mgi:1346524	annotated to a part or bud	module-specific	6.4632	337
igfals	mgi:107973	direct annotation to the hindlimb	module-specific	6.4613	338
thrb	mgi:98743	direct annotation to the hindlimb	module-specific	6.3798	339
col12a1	mgi:88448	direct annotation to the hindlimb	module-specific	6.2998	340
f2r	mgi:101802	direct annotation to the hindlimb	module-specific	6.2895	341
inpp5d	mgi:107357	direct annotation to the hindlimb	module-specific	6.2368	342
917m	mgi:3620954	direct annotation to the hindlimb	module-specific	6.2036	343
p3h1	mgi:1888921	direct annotation to the hindlimb	module-specific	6.2029	344
sh3gl2	mgi:700009	direct annotation to the hindlimb	module-specific	6.1867	345
skmw13	mgi:3640571	annotated to a part or bud	module-specific	6.1295	346
skmw17	mgi:3640575	annotated to a part or bud	module-specific	6.1295	346
skmw2	mgi:3036183	annotated to a part or bud	module-specific	6.1295	346
skmw7	mgi:3510240	annotated to a part or bud	module-specific	6.1295	349
gdf6	mgi:95689	annotated to a part or bud	module-specific	6.095	350
rbl2	mgi:105085	annotated to a part or bud	module-specific	6.0433	351
sp8	mgi:2443471	direct annotation to the hindlimb	module-specific	6.0062	352
ifrd1	mgi:1316717	annotated to a part or bud	module-specific	5.9251	353
prnp	mgi:97769	direct annotation to the hindlimb	module-specific	5.8853	354
chst11	mgi:1927166	annotated to a part or bud	module-specific	5.8636	355
chd2	mgi:2448567	direct annotation to the hindlimb	module-specific	5.8551	356
phospho1	mgi:2447348	direct annotation to the hindlimb	module-specific	5.7087	357
cycs	mgi:88578	annotated to a part or bud	module-specific	5.595	358
npr3	mgi:97373	annotated to a part or bud	module-specific	5.5859	359
setd2	mgi:1918177	direct annotation to the hindlimb	module-specific	5.5722	360
ryr1	mgi:99659	annotated to a part or bud	module-specific	5.5483	361
nlrp3	mgi:2653833	direct annotation to the hindlimb	module-specific	5.5316	362
sell	mgi:98279	annotated to a part or bud	module-specific	5.4736	363
ghrhr	mgi:95710	direct annotation to the hindlimb	module-specific	5.4366	364
pyy	mgi:99924	direct annotation to the hindlimb	module-specific	5.3687	365
hoxa11	mgi:96172	direct annotation to the hindlimb	module-specific	5.3552	366
lama2	mgi:99912	annotated to a part or bud	module-specific	5.3464	367
dmp1	mgi:94910	direct annotation to the hindlimb	module-specific	5.3114	368
c1rl	mgi:2660692	direct annotation to the hindlimb	module-specific	5.2849	369
ank1	mgi:88024	annotated to a part or bud	module-specific	5.2664	370
ank	mgi:3045421	direct annotation to the hindlimb	module-specific	5.1863	371
mc3r	mgi:96929	direct annotation to the hindlimb	module-specific	5.1121	372
twsg1	mgi:2137520	direct annotation to the hindlimb	module-specific	5.0975	373
fam49b	mgi:1923520	direct annotation to the hindlimb	module-specific	5.0937	374
nfatc3	mgi:103296	annotated to a part or bud	module-specific	5.0862	375
cd47	mgi:96617	direct annotation to the hindlimb	module-specific	5.0604	376
evc2	mgi:1915775	direct annotation to the hindlimb	module-specific	5.0462	377
gas1	mgi:95655	annotated to a part or bud	module-specific	5.0438	378
cyp26b1	mgi:2176159	direct annotation to the hindlimb	module-specific	5.0203	379
nbr1	mgi:108498	direct annotation to the hindlimb	module-specific	5.0109	380
hoxa13	mgi:96173	direct annotation to the hindlimb	module-specific	5.0086	381
plec	mgi:1277961	annotated to a part or bud	module-specific	4.9064	382
shox2	mgi:1201673	direct annotation to the hindlimb	module-specific	4.8455	383
2700049a03rik	mgi:1924217	direct annotation to the hindlimb	module-specific	4.8314	384
mapkapk2	mgi:109298	direct annotation to the hindlimb	module-specific	4.7961	385
ttc28	mgi:2140873	direct annotation to the hindlimb	module-specific	4.7873	386
ltb	mgi:104796	annotated to a part or bud	module-specific	4.7728	387
irf6	mgi:1859211	direct annotation to the hindlimb	module-specific	4.7513	388
pkd1	mgi:97603	direct annotation to the hindlimb	module-specific	4.7376	389
sgcb	mgi:1346523	annotated to a part or bud	module-specific	4.7182	390
nr1h2	mgi:1352463	annotated to a part or bud	module-specific	4.7168	391
clec2d	mgi:2135589	direct annotation to the hindlimb	module-specific	4.7156	392
lnpk	mgi:1918115	direct annotation to the hindlimb	module-specific	4.7017	393
mysm1	mgi:2444584	direct annotation to the hindlimb	common	4.6408	394
sptbn2	mgi:1313261	direct annotation to the hindlimb	module-specific	4.623	395
epdr1	mgi:2145369	direct annotation to the hindlimb	module-specific	4.6072	396
inpp4b	mgi:2158925	direct annotation to the hindlimb	module-specific	4.5826	397
smpd3	mgi:1927578	direct annotation to the hindlimb	module-specific	4.578	398
gria2	mgi:95809	direct annotation to the hindlimb	module-specific	4.4735	399
plp1	mgi:97623	direct annotation to the hindlimb	module-specific	4.4043	400
ddr2	mgi:1345277	direct annotation to the hindlimb	module-specific	4.3952	401
chsy1	mgi:2681120	annotated to a part or bud	module-specific	4.3696	402
sptbn4	mgi:1890574	direct annotation to the hindlimb	module-specific	4.2322	403
tcirg1	mgi:1350931	annotated to a part or bud	module-specific	4.2317	404
islr	mgi:1349645	direct annotation to the hindlimb	module-specific	4.1384	405
sall4	mgi:2139360	annotated to a part or bud	module-specific	4.0968	406
hmga2	mgi:101761	annotated to a part or bud	module-specific	4.0623	407
cbx6	mgi:3512628	direct annotation to the hindlimb	module-specific	4.0439	408
h6pd	mgi:2140356	annotated to a part or bud	module-specific	3.9961	409
jag2	mgi:1098270	annotated to a part or bud	module-specific	3.9668	410
scn8a	mgi:103169	direct annotation to the hindlimb	module-specific	3.9407	411
nppc	mgi:97369	direct annotation to the hindlimb	module-specific	3.9347	412
npy1r	mgi:104963	direct annotation to the hindlimb	module-specific	3.9312	413
lrp4	mgi:2442252	direct annotation to the hindlimb	module-specific	3.9142	414
evc	mgi:1890596	direct annotation to the hindlimb	module-specific	3.8917	415
wdr19	mgi:2443231	direct annotation to the hindlimb	module-specific	3.8853	416
myh4	mgi:1339713	annotated to a part or bud	module-specific	3.8844	417
pfn1	mgi:97549	direct annotation to the hindlimb	module-specific	3.8634	418
pla2g6	mgi:1859152	annotated to a part or bud	module-specific	3.8361	419
sh3pxd2b	mgi:2442062	direct annotation to the hindlimb	module-specific	3.8193	420
ube2g1	mgi:1914378	direct annotation to the hindlimb	module-specific	3.816	421
ube3c	mgi:2140998	direct annotation to the hindlimb	module-specific	3.8046	422
ciita	mgi:108445	annotated to a part or bud	module-specific	3.7994	423
myoz1	mgi:1929471	annotated to a part or bud	module-specific	3.7763	424
fkbp8	mgi:1341070	annotated to a part or bud	module-specific	3.7742	425
tg(ckmm-ucp1)1boud	mgi:2652170	annotated to a part or bud	module-specific	3.7497	426
cyp51	mgi:106040	direct annotation to the hindlimb	module-specific	3.6991	427
ofd1	mgi:1350328	direct annotation to the hindlimb	module-specific	3.6687	428
rspo2	mgi:1922667	direct annotation to the hindlimb	common	3.6481	429
vkorc1	mgi:106442	direct annotation to the hindlimb	module-specific	3.6283	430
penk	mgi:104629	direct annotation to the hindlimb	module-specific	3.5688	431
cbfb	mgi:99851	direct annotation to the hindlimb	module-specific	3.547	432
rab23	mgi:99833	direct annotation to the hindlimb	module-specific	3.5229	433
scube2	mgi:1928765	direct annotation to the hindlimb	common	3.4888	434
ighmbp2	mgi:99954	annotated to a part or bud	module-specific	3.4689	435
cst10	mgi:1930004	direct annotation to the hindlimb	module-specific	3.4114	436
satb2	mgi:2679336	direct annotation to the hindlimb	module-specific	3.3905	437
eef1a2	mgi:1096317	direct annotation to the hindlimb	module-specific	3.3807	438
grip1	mgi:1921303	annotated to a part or bud	module-specific	3.3388	439
hpse	mgi:1343124	direct annotation to the hindlimb	module-specific	3.3292	440
fmn1	mgi:101815	direct annotation to the hindlimb	module-specific	3.3244	441
suz12	mgi:1261758	annotated to a part or bud	module-specific	3.2832	442
cyp26a1	mgi:1096359	direct annotation to the hindlimb	module-specific	3.2731	443
ift140	mgi:2146906	annotated to a part or bud	module-specific	3.2528	444
hic1	mgi:1338010	direct annotation to the hindlimb	module-specific	3.2264	445
ptpre	mgi:97813	direct annotation to the hindlimb	module-specific	3.1865	446
tpo	mgi:98813	direct annotation to the hindlimb	module-specific	3.1796	447
chat	mgi:88392	annotated to a part or bud	module-specific	3.1515	448
sh3bp2	mgi:1346349	direct annotation to the hindlimb	module-specific	3.1037	449
galc	mgi:95636	direct annotation to the hindlimb	module-specific	3.0808	450
acsl4	mgi:1354713	direct annotation to the hindlimb	module-specific	3.0795	451
gpc6	mgi:1346322	direct annotation to the hindlimb	module-specific	3.0264	452
ccnf	mgi:102551	annotated to a part or bud	module-specific	2.9917	453
cd163	mgi:2135946	annotated to a part or bud	module-specific	2.9827	454
psap	mgi:97783	direct annotation to the hindlimb	module-specific	2.9206	455
ltbp3	mgi:1101355	annotated to a part or bud	module-specific	2.9064	456
gpr17	mgi:3584514	annotated to a part or bud	module-specific	2.9025	457
dbnl	mgi:700006	annotated to a part or bud	module-specific	2.8962	458
large1	mgi:1342270	annotated to a part or bud	module-specific	2.8438	459
myof	mgi:1919192	annotated to a part or bud	module-specific	2.7862	460
p2rx7	mgi:1339957	direct annotation to the hindlimb	module-specific	2.7846	461
hs6st1	mgi:1354958	annotated to a part or bud	module-specific	2.7825	462
emd	mgi:108117	annotated to a part or bud	module-specific	2.7654	463
ugt8a	mgi:109522	annotated to a part or bud	module-specific	2.756	464
chst14	mgi:1919386	direct annotation to the hindlimb	module-specific	2.7525	465
ube2j1	mgi:1926245	direct annotation to the hindlimb	module-specific	2.7459	466
kif5a	mgi:109564	annotated to a part or bud	module-specific	2.714	467
dll3	mgi:1096877	annotated to a part or bud	module-specific	2.7094	468
mtm1	mgi:1099452	annotated to a part or bud	module-specific	2.6998	469
atad2b	mgi:2444798	direct annotation to the hindlimb	module-specific	2.6794	470
zmpste24	mgi:1890508	direct annotation to the hindlimb	module-specific	2.6754	471
xylt1	mgi:2451073	direct annotation to the hindlimb	module-specific	2.6753	472
glce	mgi:2136405	annotated to a part or bud	module-specific	2.6268	473
ap4e1	mgi:1336993	direct annotation to the hindlimb	module-specific	2.5873	474
ccp110	mgi:2141942	annotated to a part or bud	module-specific	2.5802	475
gulo	mgi:1353434	direct annotation to the hindlimb	module-specific	2.5678	476
slc26a2	mgi:892977	direct annotation to the hindlimb	module-specific	2.5271	477
prkd3	mgi:1922542	direct annotation to the hindlimb	module-specific	2.5058	478
aire	mgi:1338803	annotated to a part or bud	module-specific	2.4558	479
plagl1	mgi:1100874	annotated to a part or bud	module-specific	2.4277	480
gas7	mgi:1202388	annotated to a part or bud	module-specific	2.4224	481
tbx15	mgi:1277234	direct annotation to the hindlimb	module-specific	2.4117	482
apobec2	mgi:1343178	annotated to a part or bud	module-specific	2.3773	483
gaa	mgi:95609	annotated to a part or bud	module-specific	2.3145	484
galnt3	mgi:894695	direct annotation to the hindlimb	module-specific	2.2859	485
gfpt1	mgi:95698	direct annotation to the hindlimb	module-specific	2.2688	486
tg(prrx1-hand2)5eno	mgi:2652064	direct annotation to the hindlimb	module-specific	2.2372	487
tg(prrx1-hand2)2eno	mgi:2652061	direct annotation to the hindlimb	module-specific	2.2372	487
tg(prrx1-hand2)6eno	mgi:2652065	direct annotation to the hindlimb	module-specific	2.2372	487
prdm4	mgi:1920093	direct annotation to the hindlimb	module-specific	2.2193	490
fermt2	mgi:2385001	direct annotation to the hindlimb	module-specific	2.1785	491
klf10	mgi:1101353	direct annotation to the hindlimb	module-specific	2.1498	492
usp14	mgi:1928898	direct annotation to the hindlimb	module-specific	2.1041	493
agpat2	mgi:1914762	direct annotation to the hindlimb	module-specific	2.0648	494
aktip	mgi:3693832	direct annotation to the hindlimb	module-specific	2.0613	495
nov	mgi:109185	direct annotation to the hindlimb	module-specific	2.0477	496
fam20a	mgi:2388266	direct annotation to the hindlimb	module-specific	2.0197	497
mpz	mgi:103177	annotated to a part or bud	module-specific	1.9907	498
fign	mgi:1890647	annotated to a part or bud	module-specific	1.9868	499
atp2b1	mgi:104653	direct annotation to the hindlimb	module-specific	1.9865	500
trim63	mgi:2447992	annotated to a part or bud	module-specific	1.9628	501
tg(sp7-tta,teto-egfp/cre)1amc	mgi:3689349	direct annotation to the hindlimb	module-specific	1.9236	502
ypel3	mgi:1913340	direct annotation to the hindlimb	module-specific	1.9209	503
2018-09-05	mgi:1195461	direct annotation to the hindlimb	module-specific	1.9019	504
rr29	mgi:5499537	direct annotation to the hindlimb	module-specific	1.8777	505
sc5d	mgi:1353611	direct annotation to the hindlimb	module-specific	1.8776	506
spgl	mgi:1890620	direct annotation to the hindlimb	module-specific	1.8434	507
slc5a6	mgi:2660847	direct annotation to the hindlimb	module-specific	1.8427	508
iqce	mgi:1921489	direct annotation to the hindlimb	module-specific	1.8272	509
syne1	mgi:1927152	direct annotation to the hindlimb	module-specific	1.8261	510
lbx1	mgi:104867	direct annotation to the hindlimb	module-specific	1.8215	511
ifitm5	mgi:1934923	direct annotation to the hindlimb	module-specific	1.7652	512
pip4k2b	mgi:1934234	direct annotation to the hindlimb	module-specific	1.759	513
hoxc10	mgi:96192	direct annotation to the hindlimb	module-specific	1.7467	514
rora	mgi:104661	annotated to a part or bud	module-specific	1.7335	515
duoxa2	mgi:1914061	direct annotation to the hindlimb	module-specific	1.7283	516
tg(sod1*)125dbo	mgi:4843142	annotated to a part or bud	module-specific	1.6615	517
tg(sod1*g127x)716mrkl	mgi:5286584	annotated to a part or bud	module-specific	1.6615	517
tg(sod1*h46r*h48q)58dbo	mgi:3793783	annotated to a part or bud	module-specific	1.6615	517
slc39a14	mgi:2384851	direct annotation to the hindlimb	module-specific	1.6516	520
dact1	mgi:1891740	direct annotation to the hindlimb	module-specific	1.6488	521
dym	mgi:1918480	direct annotation to the hindlimb	module-specific	1.6349	522
bnip2	mgi:109327	direct annotation to the hindlimb	module-specific	1.6233	523
cenpj	mgi:2684927	direct annotation to the hindlimb	module-specific	1.5887	524
ccdc33	mgi:1922464	direct annotation to the hindlimb	module-specific	1.5826	525
tg(thy1-snca*a53t)f53sud	mgi:3811329	annotated to a part or bud	module-specific	1.5784	526
tg(sod1*h46r*h48q)139dbo	mgi:4452507	annotated to a part or bud	module-specific	1.5784	526
tg(prnp-sod1*g37r,-psen1)110dbo	mgi:4849841	direct annotation to the hindlimb	module-specific	1.5784	526
l1cam	mgi:96721	annotated to a part or bud	module-specific	1.5608	529
tg(tnfsf11)5519edou	mgi:5788417	direct annotation to the hindlimb	module-specific	1.5443	530
map1b	mgi:1306778	direct annotation to the hindlimb	module-specific	1.5427	531
fam20c	mgi:2136853	direct annotation to the hindlimb	module-specific	1.534	532
ostm1	mgi:2655574	direct annotation to the hindlimb	module-specific	1.5303	533
ndrg1	mgi:1341799	direct annotation to the hindlimb	module-specific	1.5292	534
pln	mgi:97622	annotated to a part or bud	module-specific	1.5252	535
plin1	mgi:1890505	annotated to a part or bud	module-specific	1.5051	536
frem2	mgi:2444465	annotated to a part or bud	common	1.5047	537
slc5a1	mgi:107678	direct annotation to the hindlimb	module-specific	1.4627	538
pmp22	mgi:97631	annotated to a part or bud	module-specific	1.4521	539
fkrp	mgi:2447586	annotated to a part or bud	module-specific	1.44	540
map4k4	mgi:1349394	direct annotation to the hindlimb	module-specific	1.4124	541
gbe1	mgi:1921435	annotated to a part or bud	module-specific	1.4081	542
zscan10	mgi:3040700	direct annotation to the hindlimb	module-specific	1.3999	543
rpl38	mgi:1914921	direct annotation to the hindlimb	module-specific	1.3584	544
bbs5	mgi:1919819	direct annotation to the hindlimb	module-specific	1.3517	545
ebf2	mgi:894332	direct annotation to the hindlimb	module-specific	1.3512	546
slc40a1	mgi:1315204	direct annotation to the hindlimb	module-specific	1.3113	547
lgmn	mgi:1330838	direct annotation to the hindlimb	module-specific	1.2964	548
atp6v0d1	mgi:1201778	direct annotation to the hindlimb	module-specific	1.2754	549
scube3	mgi:3045253	direct annotation to the hindlimb	module-specific	1.2652	550
trim55	mgi:3036269	annotated to a part or bud	module-specific	1.252	551
in(2itga6-evx2)44ddu	mgi:4948250	direct annotation to the hindlimb	module-specific	1.2488	552
nrxn1	mgi:1096391	direct annotation to the hindlimb	module-specific	1.2469	553
prodh	mgi:97770	direct annotation to the hindlimb	module-specific	1.2396	554
pappa2	mgi:3051647	direct annotation to the hindlimb	module-specific	1.2198	555
agl	mgi:1924809	direct annotation to the hindlimb	module-specific	1.2132	556
tacc3	mgi:1341163	annotated to a part or bud	module-specific	1.177	557
ankrd27	mgi:2444103	direct annotation to the hindlimb	module-specific	1.172	558
gabpb1	mgi:95611	direct annotation to the hindlimb	module-specific	1.1687	559
spred2	mgi:2150019	direct annotation to the hindlimb	module-specific	1.1534	560
ky	mgi:96709	annotated to a part or bud	module-specific	1.1464	561
chkb	mgi:1328313	direct annotation to the hindlimb	module-specific	1.1385	562
gpr161	mgi:2685054	annotated to a part or bud	module-specific	1.103	563
errfi1	mgi:1921405	direct annotation to the hindlimb	module-specific	1.1029	564
del(2hoxd8-hoxd10)15ddu	mgi:3616198	annotated to a part or bud	module-specific	1.102	565
del(2hoxd1-hoxd13)12ddu	mgi:3616191	annotated to a part or bud	module-specific	1.102	565
del(2hoxd9-hoxd10)14ddu	mgi:3616196	annotated to a part or bud	module-specific	1.102	565
del(2hoxd10)13ddu	mgi:3616193	annotated to a part or bud	module-specific	1.102	565
del(2hoxd9-hoxd13)8ddu	mgi:3616162	annotated to a part or bud	module-specific	1.0792	569
del(2hoxd8-hoxd13)9ddu	mgi:3616164	annotated to a part or bud	module-specific	1.0792	569
del(2hoxd10-hoxd13)7ddu	mgi:3616160	annotated to a part or bud	module-specific	1.0792	569
del(2hoxd8,hoxd9-hoxd13)1cx	mgi:3574363	direct annotation to the hindlimb	module-specific	1.0792	569
spop	mgi:1343085	direct annotation to the hindlimb	module-specific	1.0615	573
rnf10	mgi:1859162	direct annotation to the hindlimb	module-specific	1.0548	574
retreg3	mgi:1915248	direct annotation to the hindlimb	module-specific	1.0432	575
fa2h	mgi:2443327	annotated to a part or bud	module-specific	1.0021	576
tg(hoxd9/lacz/neo)5ddu	mgi:2664905	annotated to a part or bud	module-specific	0.9921	577
tg(hoxd9/lacz/neo)3ddu	mgi:2664901	annotated to a part or bud	module-specific	0.9921	577
tg(hoxd9/lacz/neo)2ddu	mgi:2664899	annotated to a part or bud	module-specific	0.9921	577
tg(hoxd9/lacz/neo)4ddu	mgi:2664903	annotated to a part or bud	module-specific	0.9921	577
mir188	mgi:2676852	direct annotation to the hindlimb	module-specific	0.9886	581
foxj3	mgi:2443432	annotated to a part or bud	module-specific	0.9801	582
spon1	mgi:2385287	direct annotation to the hindlimb	module-specific	0.9794	583
tg(thy1-hspb1*p182l)#lvdb	mgi:5285197	annotated to a part or bud	module-specific	0.9646	584
hif1an	mgi:2442345	annotated to a part or bud	module-specific	0.9625	585
mskt2	mgi:3663603	direct annotation to the hindlimb	module-specific	0.9616	586
hook3	mgi:2443554	direct annotation to the hindlimb	module-specific	0.96	587
slc12a6	mgi:2135960	direct annotation to the hindlimb	module-specific	0.9574	588
sox11	mgi:98359	annotated to a part or bud	module-specific	0.957	589
dnajc5b	mgi:1913576	direct annotation to the hindlimb	module-specific	0.9514	590
cxxc5	mgi:1914643	direct annotation to the hindlimb	module-specific	0.9508	591
pcdh18	mgi:1920423	direct annotation to the hindlimb	module-specific	0.94	592
sox8	mgi:98370	annotated to a part or bud	module-specific	0.9329	593
grid2	mgi:95813	annotated to a part or bud	module-specific	0.9202	594
eif3c	mgi:1926966	annotated to a part or bud	module-specific	0.9166	595
fam46a	mgi:2670964	direct annotation to the hindlimb	module-specific	0.9111	596
ppt1	mgi:1298204	annotated to a part or bud	module-specific	0.896	597
uchl1	mgi:103149	direct annotation to the hindlimb	module-specific	0.8641	598
arhgap10	mgi:1925764	direct annotation to the hindlimb	module-specific	0.8496	599
slc13a1	mgi:1859937	direct annotation to the hindlimb	module-specific	0.8146	600
kif1a	mgi:108391	annotated to a part or bud	module-specific	0.7837	601
chrng	mgi:87895	annotated to a part or bud	module-specific	0.7732	602
cln8	mgi:1349447	annotated to a part or bud	module-specific	0.747	603
setd3	mgi:1289184	direct annotation to the hindlimb	module-specific	0.7394	604
cnp	mgi:88437	annotated to a part or bud	module-specific	0.7389	605
meox2	mgi:103219	annotated to a part or bud	module-specific	0.7276	606
rcan2	mgi:1858219	direct annotation to the hindlimb	module-specific	0.7149	607
smoc1	mgi:1929878	direct annotation to the hindlimb	module-specific	0.7067	608
hexb	mgi:96074	annotated to a part or bud	module-specific	0.6887	609
mskt4	mgi:3663605	direct annotation to the hindlimb	module-specific	0.6865	610
ewsr1	mgi:99960	direct annotation to the hindlimb	module-specific	0.6836	611
ssbp2	mgi:1914220	direct annotation to the hindlimb	module-specific	0.6829	612
klf7	mgi:1935151	direct annotation to the hindlimb	module-specific	0.6805	613
wfikkn1	mgi:2670967	annotated to a part or bud	module-specific	0.6741	614
plekhm1	mgi:2443207	direct annotation to the hindlimb	module-specific	0.6726	615
idua	mgi:96418	direct annotation to the hindlimb	module-specific	0.6684	616
mskt5	mgi:3663606	direct annotation to the hindlimb	module-specific	0.6623	617
stac3	mgi:3606571	direct annotation to the hindlimb	module-specific	0.6499	618
nabp2	mgi:1917167	direct annotation to the hindlimb	module-specific	0.647	619
bicdl1	mgi:1922915	direct annotation to the hindlimb	module-specific	0.6385	620
hotair	mgi:3826586	direct annotation to the hindlimb	module-specific	0.6334	621
slc4a4	mgi:1927555	annotated to a part or bud	module-specific	0.6313	622
hoxd10	mgi:96202	annotated to a part or bud	module-specific	0.6276	623
rnf165	mgi:2444521	direct annotation to the hindlimb	module-specific	0.6269	624
kcnj10	mgi:1194504	annotated to a part or bud	module-specific	0.6172	625
tg(col10a1-tg*l2263p)1rpbh	mgi:4397572	direct annotation to the hindlimb	module-specific	0.6161	626
ifit2	mgi:99449	annotated to a part or bud	module-specific	0.4168	627
tox	mgi:2181659	annotated to a part or bud	module-specific	0.4049	628
kdf1	mgi:1916323	direct annotation to the hindlimb	module-specific	0.4018	629
cacna2d2	mgi:1929813	annotated to a part or bud	module-specific	0.3949	630
pstpip2	mgi:1335088	annotated to a part or bud	module-specific	0.3712	631
plaa	mgi:104810	direct annotation to the hindlimb	module-specific	0.3638	632
slc29a1	mgi:1927073	direct annotation to the hindlimb	module-specific	0.3629	633
mxra7	mgi:1914872	direct annotation to the hindlimb	module-specific	0.3577	634
tsed	mgi:3845083	direct annotation to the hindlimb	module-specific	0.351	635
xtol	mgi:5707645	direct annotation to the hindlimb	module-specific	0.351	635
tg(thy1-hspb1*s135f)#lvdb	mgi:5285196	annotated to a part or bud	module-specific	0.3468	637
vps25	mgi:106354	direct annotation to the hindlimb	module-specific	0.3409	638
mex3c	mgi:2652843	direct annotation to the hindlimb	module-specific	0.3398	639
clcn1	mgi:88417	direct annotation to the hindlimb	module-specific	0.3374	640
lrrc8a	mgi:2652847	direct annotation to the hindlimb	module-specific	0.3372	641
alkbh1	mgi:2384034	annotated to a part or bud	module-specific	0.3309	642
is(17;in2)1gso	mgi:104231	direct annotation to the hindlimb	module-specific	0.3308	643
btd	mgi:1347001	annotated to a part or bud	module-specific	0.3254	644
scyl1	mgi:1931787	annotated to a part or bud	module-specific	0.3245	645
tg(tek-gfp/cbfb)2spe	mgi:2653203	direct annotation to the hindlimb	module-specific	0.3236	646
tg(tek-gfp/cbfb)1spe	mgi:2653199	direct annotation to the hindlimb	module-specific	0.3236	646
iah1	mgi:1914982	direct annotation to the hindlimb	module-specific	0.3208	648
tmem256	mgi:1916436	direct annotation to the hindlimb	module-specific	0.3208	648
smn1	mgi:109257	direct annotation to the hindlimb	module-specific	0.3208	650
selenon	mgi:2151208	annotated to a part or bud	module-specific	0.3159	651
tg(cag-bgeo,-fgf4)1mrt	mgi:3832272	direct annotation to the hindlimb	module-specific	0.3096	652
atn1	mgi:104725	direct annotation to the hindlimb	module-specific	0.3095	653
adamts6	mgi:1347348	direct annotation to the hindlimb	module-specific	0.3094	654
cfap69	mgi:2443778	direct annotation to the hindlimb	module-specific	0.3086	655
gy	mgi:2180716	direct annotation to the hindlimb	module-specific	0.3084	656
gars	mgi:2449057	annotated to a part or bud	module-specific	0.308	657
rsf1	mgi:2682305	direct annotation to the hindlimb	module-specific	0.3071	658
rgsc5	mgi:3798425	direct annotation to the hindlimb	module-specific	0.3069	659
tg(bglap-ptn)1thg	mgi:2652093	direct annotation to the hindlimb	module-specific	0.3069	659
stm	mgi:98434	direct annotation to the hindlimb	module-specific	0.3051	661
tg(sod1*g37r)9dpr	mgi:3573959	annotated to a part or bud	module-specific	0.3048	662
tg(sod1*g37r)42dpr	mgi:3573957	annotated to a part or bud	module-specific	0.3048	662
agtpbp1	mgi:2159437	direct annotation to the hindlimb	module-specific	0.3048	664
zhx3	mgi:2444772	direct annotation to the hindlimb	module-specific	0.3048	665
btbd9	mgi:1916625	direct annotation to the hindlimb	module-specific	0.3045	666
hottip	mgi:3642509	annotated to a part or bud	module-specific	0.3021	667
tg(col2a1-pthr1*h223r)bhju	mgi:3584003	direct annotation to the hindlimb	module-specific	0.302	668
mcoln1	mgi:1890498	annotated to a part or bud	module-specific	0.3011	669
mpc201h	mgi:5792207	annotated to a part or bud	module-specific	0.3008	670
gem225	mgi:5762648	direct annotation to the hindlimb	module-specific	0.3008	670
